# Supplementary material for: Quantitative Spatial and Temporal Analysis of Fluorescein Angiography Dynamics in the Eye
Source: PLoS One. 2014 Nov 3;9(11):e111330. doi: 10.1371/journal.pone.0111330 (PMC4218721; doi:10.1371/journal.pone.0111330)
Supplement: File S1 — Matlab code to register a tiff stack. (M) [file pone.0111330.s002.m]

% Code by Phil Bedggood and Flora Hui
% Questions to pabedg@unimelb.edu.au or huif@unimelb.edu.au
% Citation: Hui F, et al (2014). "Quantitative spatial and temporal analysis of 
% fluorescein angiography dynamics in the eye". PLoS ONE xxx.
%
% Main input: A grayscale fluorescein angiogram TIFF stack (example "Sample.tif" included)
% Main output: A registered version of this TIFF stack
% Workflow: registerTiffStack -> PCAsmooth -> readTraceMask -> fitRegisteredTif

close all; clear

% ~~~~ Important settings to change ~~~~
cd('C:\Users\Phil\Documents\flora\Code for paper\Latest')
fname = 'Sample_small.tif';

refPoint = 1/3; % The reference frame is this far through the TIFF stack (don't use the first frame which is likely too dark)
frameOn = 50; % Don't try to register frames before this (too dark for registration)
stackLength = 15; % Length of stack for calibrating time scale (seconds)
% ~~~~ End important settings ~~~~

% Before registration, loop through and create 'maxImage' to check for
% saturation, and to allow user to select regions to crop for analysis   
theInfo = imfinfo(fname);
numFrames = numel(theInfo);
maxImage = zeros(theInfo(1).Height,theInfo(1).Width);

refImage = single(imread(fname,round(refPoint*numel(theInfo)),'Info',theInfo));

frameOrder = 1 : numFrames;
for jj = 1:numFrames

    thisImage = imread(fname,frameOrder(jj),'Info',theInfo);

    brighterPixels = find(thisImage > maxImage);
    maxImage(brighterPixels) = thisImage(brighterPixels);

end

[ySize,xSize] = size(maxImage);

f = figure('Position',[300 50 900 900]);
a1 = gca;
imagesc(maxImage,'Parent',a1); colormap gray; axis image; hold on
title('Adjust circle to reject bad data in the registration')

x0 = xSize/2;
y0 = ySize/2;
r = 400;
cHandle = circle(r,x0,y0);

b5 = uicontrol('String','Larger','Callback','r = r + 10; delete(cHandle); cHandle = circle(r,x0,y0);','Units','pixels','Position',[10 40 80 30],'FontSize',10);
b6 = uicontrol('String','Smaller','Callback','r = r - 10; delete(cHandle); cHandle = circle(r,x0,y0);','Units','pixels','Position',[100 40 80 30],'FontSize',10);
b7 = uicontrol('String','Up','Callback','y0 = y0 - 10; delete(cHandle); cHandle = circle(r,x0,y0);','Units','pixels','Position',[190 40 80 30],'FontSize',10);
b8 = uicontrol('String','Down','Callback','y0 = y0 + 10; delete(cHandle); cHandle = circle(r,x0,y0);','Units','pixels','Position',[280 40 80 30],'FontSize',10);
b9 = uicontrol('String','Left','Callback','x0 = x0 - 10; delete(cHandle); cHandle = circle(r,x0,y0);','Units','pixels','Position',[370 40 80 30],'FontSize',10);
b10 = uicontrol('String','Right','Callback','x0 = x0 + 10; delete(cHandle); cHandle = circle(r,x0,y0);','Units','pixels','Position',[460 40 80 30],'FontSize',10);
b11 = uicontrol('String','Done','Callback','uiresume','Units','pixels','Position',[460 10 80 30],'FontSize',10);

uiwait(f);
title('Drag rectangular area that will be used to register the images')

% Pick a subset of the reference image to use - this is important for both speed and accuracy

prefPatch = round(getrect);
roi_refImage = refImage(prefPatch(2) : prefPatch(2) + prefPatch(4),prefPatch(1) : prefPatch(1) + prefPatch(3));

% Initialize some variables
tMatrix = zeros(numFrames,2);
[gX,gY] = meshgrid(-xSize/2+0.5 : xSize/2-0.5,ySize/2-0.5 : -1 : -ySize/2+0.5);
x2 = (gX - (x0 - xSize/2 + 0) ).^2;
y2 = (gY - (y0 - ySize/2 + 0) ).^2;
badPix = (x2 + y2) > r^2; % Pixels outside the area of interest

sumImage = zeros(ySize,xSize); % Store the average registered image here
numIlluminations = zeros(ySize,xSize); % Store the number of times each pixel was illuminated

for jj = 1:length(frameOrder)
    
    theImage_orig = single(imread(fname,frameOrder(jj)));
    
    if jj <= frameOn % Don't attempt to register the early, dim frames
                            
        registeredImage_uint8 = uint8(theImage_orig);
        fprintf('Adding unregistered frame %d\n',frameOrder(jj))
    
    else

        currentSumImage = sumImage ./ numIlluminations;
            currentSumImage(isinf(currentSumImage)) = 0;
            currentSumImage(isnan(currentSumImage)) = 0;

        roi_theImage = theImage_orig(prefPatch(2) : prefPatch(2) + prefPatch(4),prefPatch(1) : prefPatch(1) + prefPatch(3));      

        % Scale the region of interest for registration
        roi_refImage = roi_refImage - mean(mean(roi_refImage));
        roi_refImage = roi_refImage / max(max(roi_refImage));
        roi_theImage = roi_theImage - mean(mean(roi_theImage));
        roi_theImage = roi_theImage / max(max(roi_theImage));

        fprintf('Registering image %d... ',frameOrder(jj))

        % Use a simple cross-correlation approach to determine x/y translation required to register images
        cc = abs(fftshift(ifft2(fftshift(fft2(roi_refImage).*conj(fft2(roi_theImage))))));
        %cc = xcorr2(roi_refImage,roi_theImage); % This is equivalent to the above using inbuilt Matlab function, but makes larger arrays

        [~,j1] = max(max(cc)); % location of brightest point
        [~,l1] = max(cc(:,j1));

        % Centre of mass about this point, giving sub-pixel precision
        sub_roi = cc(l1-5:l1+5,j1-5:j1+5);

        [local_cmax,local_rmax] = find_com(sub_roi);
        j1 = single(j1 + local_cmax - 6);
        l1 = single(l1 + local_rmax - 6);

        y_shift = single(max(l1)) - 0.5*size(cc,1) - 0.5; % Convert to a global shift
        x_shift = single(max(j1)) - 0.5*size(cc,2) - 0.5;  

        % Translate using interpolation method to avoid Fourier artifacts
        gXp =  gX - x_shift + xSize/2 + 0.5; % Did not think colshift would need to be negified
        gYp = -gY - y_shift + ySize/2 + 0.5;

        registeredImage = interp2(theImage_orig,gXp,gYp,'linear');
        registeredImage(isnan(registeredImage)) = 0;
        registeredImage_uint8 = uint8(registeredImage);
  
        sumImage = sumImage + registeredImage;
        sumImage(badPix) = 0;

        numIlluminations = numIlluminations + logical(registeredImage);
        numIlluminations(badPix) = 0;
                
        fprintf('Done. Adding frame %d\n',frameOrder(jj))
    
    end
    
    % Write registered image to new TIF stack
    if jj == 1
        imwrite(registeredImage_uint8,[fname(1:end-4) '_reg.tif']);
    else
        try
            imwrite(registeredImage_uint8,[fname(1:end-4) '_reg.tif'],'WriteMode','append');
        catch %#ok<CTCH> % sometimes Matlab errors out when repeatedly accessing the same TIF in rapid succession
            fprintf('Attempted to access TIF file too quickly... pausing and re-trying\n')
            pause(0.5)
            imwrite(registeredImage_uint8,[fname(1:end-4) '_reg.tif'],'WriteMode','append');
        end
    end
   
end

% Note down some variables for the next file to use
refImageNumber = round(refPoint*numel(theInfo));

save([fname(1:(length(fname)-4)) '.mat'],'refImageNumber')
save([fname(1:(length(fname)-4)) '.mat'],'stackLength','-append')
