# Supplementary material for: Quantitative Spatial and Temporal Analysis of Fluorescein Angiography Dynamics in the Eye
Source: PLoS One. 2014 Nov 3;9(11):e111330. doi: 10.1371/journal.pone.0111330 (PMC4218721; doi:10.1371/journal.pone.0111330)
Supplement: File S2 — Matlab code to perform principle component analysis on a tiff stack. (M) [file pone.0111330.s003.m]

% Code by Phil Bedggood and Flora Hui
% Questions to pabedg@unimelb.edu.au or huif@unimelb.edu.au
% Citation: Hui F, et al (2014). "Quantitative spatial and temporal analysis of 
% fluorescein angiography dynamics in the eye". PLoS ONE xxx.
%
% Main input: A grayscale fluorescein angiogram TIFF stack (example "Sample.tif" included)
% Main output: A registered version of this TIFF stack
% Workflow: registerTiffStack -> PCAsmooth -> readTraceMask -> fitRegisteredTif

close all; clear

% ~~~~ Important settings to change ~~~~
whichCompsInclude = 1:3; % Which of the most important principal components to include? In the normal eye, 3 is usually sufficient
binFactor = 2; % Images can be binned to occupy fewer pixels, useful if computer is low on RAM
% ~~~~ End important settings ~~~~

[theTifName,p] = uigetfile('*_reg.tif'); % read in previously registered TIF

load([theTifName(1:end-8) '.mat'],'refImageNumber'); % recall which frame was used as the reference
load([theTifName(1:end-8) '.mat'],'stackLength'); % recall the temporal calibration info

theTifInfo = imfinfo(theTifName);
numFrames = length(theTifInfo);

% Read in the reference image
refImage = bin(single(imread(theTifName,'tif',refImageNumber)),binFactor,binFactor);

[ySize,xSize] = size(refImage);

f = figure('Position',[300 50 900 900]);

% Display reference image
a1 = gca;
imagesc(refImage/255,'Parent',a1); colormap gray; axis image; hold on
title('Adjust the circle position and radius to reject bad data')

% Show a circle, all data outside this will be rejected
x0 = xSize/2;
y0 = ySize/2;
r = 200;
cHandle = circle(r,x0,y0);

b5 = uicontrol('String','Larger','Callback','r = r + 5; delete(cHandle); cHandle = circle(r,x0,y0);','Units','pixels','Position',[10 40 80 30],'FontSize',10);
b6 = uicontrol('String','Smaller','Callback','r = r - 5; delete(cHandle); cHandle = circle(r,x0,y0);','Units','pixels','Position',[100 40 80 30],'FontSize',10);
b7 = uicontrol('String','Up','Callback','y0 = y0 - 5; delete(cHandle); cHandle = circle(r,x0,y0);','Units','pixels','Position',[190 40 80 30],'FontSize',10);
b8 = uicontrol('String','Down','Callback','y0 = y0 + 5; delete(cHandle); cHandle = circle(r,x0,y0);','Units','pixels','Position',[280 40 80 30],'FontSize',10);
b9 = uicontrol('String','Left','Callback','x0 = x0 - 5; delete(cHandle); cHandle = circle(r,x0,y0);','Units','pixels','Position',[370 40 80 30],'FontSize',10);
b10 = uicontrol('String','Right','Callback','x0 = x0 + 5; delete(cHandle); cHandle = circle(r,x0,y0);','Units','pixels','Position',[460 40 80 30],'FontSize',10);
b11 = uicontrol('String','Done','Callback','uiresume','Units','pixels','Position',[460 10 80 30],'FontSize',10);

uiwait(f);

% Make a rectangle, all data outside this will also be rejected
title('Draw a rectangle also, again to reject bad data')
rectRect = getrect(a1);

% Pick a point to act as the centre (for calculations based on eccentricity, i.e. typically the ONH centre should be selected)
title('Select ONH centre point for eccentricity calculations with double-click')
[xCentre,yCentre] = getpts;

[gX,gY] = meshgrid(1:xSize,1:ySize);
badPix = gX < rectRect(1) | gY < rectRect(2) | gX > (rectRect(1)+rectRect(3)) | (gY > rectRect(2)+rectRect(4));

[gX,gY] = meshgrid(-xSize/2+0.5 : xSize/2-0.5,ySize/2-0.5 : -1 : -ySize/2+0.5);

x2 = (gX - (x0 - xSize/2 + 0) ).^2;
y2 = (gY - (y0 - ySize/2 + 0) ).^2;
badPix = ((x2 + y2) > r^2) | badPix;  % if data lies outside circle or square, label it as "bad" (will be set to zero)

refImage(badPix) = 0;
pixOfInterest = find(refImage); % Keep note of the indices of non-zero pixels in the reference image - these are the pixels we will analyze

intensityTraceMatrix = zeros(length(pixOfInterest),numFrames); % initialize a big array to store the intensity of each pixel at each point in time

% Loop each frame of the TIF to compile the array of intensities

for ff = 1:numFrames

    thisImage = imread(theTifName,'tif',ff);
    thisImage = single(thisImage);
    
    binnedImage = bin(thisImage,binFactor,binFactor);    
    intensityTraceMatrix(:,ff) = binnedImage(pixOfInterest);

    fprintf('Done frame %d\n',ff)

end

save([theTifName(1:end-8) '.mat'],'intensityTraceMatrix','-append')

if length(whichCompsInclude) < numFrames
    
    fprintf('Calculating principal components and filtering...')
    [coefs,scores,variances,t2] = princomp(intensityTraceMatrix); % First 2 components explain almost 95% of the variance
    percentExplained = (100*variances/sum(variances))';
    
    % Display selected principal components
    for ii = whichCompsInclude

        theImage = zeros(ySize,xSize);
        theImage(pixOfInterest) = scores(:,ii);
        figure; subplot(2,1,1); imagesc(theImage); axis image; colorbar % plots the scores in colourmap
        subplot(2,1,2); plot(coefs(:,ii)); title(sprintf('Component %d - explains %2.2f%% of the variance',ii,percentExplained(ii)))

    end
    
    coefFilter = zeros(size(coefs));
    coefFilter(:,whichCompsInclude) = 1;
    
    columnMeans = mean(intensityTraceMatrix);
    columnMeans = repmat(columnMeans,[size(intensityTraceMatrix,1) 1]);
    intensityTraceMatrix = scores*(coefs.*coefFilter)' + columnMeans;
    fprintf('Done\n')
    
else
    
    fprintf('Not filtering via PCA - all done\n') 
    
end

% Save some variables that we need to file. Make a separate file for the intensity matrix that has the PCA data
save([theTifName(1:end-8) '_PCA.mat'],'intensityTraceMatrix')
save([theTifName(1:end-8) '_PCA.mat'],'scores','-append')
save([theTifName(1:end-8) '_PCA.mat'],'coefs','-append')
save([theTifName(1:end-8) '_PCA.mat'],'variances','-append')
save([theTifName(1:end-8) '_PCA.mat'],'t2','-append')
save([theTifName(1:end-8) '.mat'],'pixOfInterest','-append')
save([theTifName(1:end-8) '.mat'],'binFactor','-append')
save([theTifName(1:end-8) '.mat'],'percentExplained','-append')
save([theTifName(1:end-8) '.mat'],'xCentre','yCentre','-append')
