# Supplementary material for: Quantitative Spatial and Temporal Analysis of Fluorescein Angiography Dynamics in the Eye
Source: PLoS One. 2014 Nov 3;9(11):e111330. doi: 10.1371/journal.pone.0111330 (PMC4218721; doi:10.1371/journal.pone.0111330)
Supplement: File S3 — Matlab code to read in the trace masking the major blood vessels. (M) [file pone.0111330.s004.m]

% Code by Phil Bedggood and Flora Hui
% Questions to pabedg@unimelb.edu.au or huif@unimelb.edu.au
% Citation: Hui F, et al (2014). "Quantitative spatial and temporal analysis of 
% fluorescein angiography dynamics in the eye". PLoS ONE xxx.
%
% Main input: A grayscale fluorescein angiogram TIFF stack (example "Sample.tif" included)
% Main output: A registered version of this TIFF stack
% Workflow: registerTiffStack -> PCAsmooth -> readTraceMask -> fitRegisteredTif

close all; clear

% ~~~~ Important settings to change ~~~~
pathName = 'C:\Users\Phil\Documents\flora\Code for paper\Latest'; 
largeVesselBlockWidth = 5; % Dilate the mask to block out large vessels
dilateLargerVessels = 6; % Dilate trace to obtain an average over each vessel
smallVesselThreshold = 10; % determines how much it takes as "small vessels", the lower the more it takes
binFactor = 2; % Images can be binned to occupy fewer pixels, useful if computer is low on RAM
textLabelBlock = 1:65; % Block text label generated in the images (instrument-specific)
nerveBlockFactor_y = 25; % Block this many pixels centered on the optic nerve head (animal and instrument-specific)
nerveBlockFactor_x = 25;

fileTag = '*traced*.tif'; % File must contain this in the name
layerNames = {'Original','Artery','Vein'}; % Photoshop trace must contain these trace layers
arteryLayer = find(strcmp(layerNames,'Artery'));
veinLayer = find(strcmp(layerNames,'Vein'));
originalLayer = find(strcmp(layerNames,'Original'));
% ~~~~ End important settings ~~~~

cd(pathName)
theFiles = dir(fileTag);

for ff = 1:length(theFiles)

    locusName = theFiles(ff).name;

    intensityImage = imread(locusName,originalLayer);
    intensityImage = adapthisteq(intensityImage); % Enhances contrast of the image so that we can apply a more consistent small-vessel threshold
    intensityImage = bin(intensityImage,binFactor,binFactor);
    figure; imagesc(intensityImage); colormap gray; axis image

    arteryMask = imread(locusName,arteryLayer);
    arteryMask = ~arteryMask; % binary mask
    arteryMask = bwmorph(arteryMask,'thin', Inf); % Ensures skeleton is a single pixel thick, for consistency
        se = strel('disk',dilateLargerVessels);
        arteryMask = imdilate(arteryMask,se); % Dilate the trace

    veinMask = imread(locusName,veinLayer);
    veinMask = ~veinMask; % binary mask
    veinMask = bwmorph(veinMask,'thin', Inf); % Ensures skeleton is a single pixel thick, for consistency
        se = strel('disk',dilateLargerVessels);
        veinMask = imdilate(veinMask,se); % Dilate the trace
    
    arteryMask = bin(arteryMask,binFactor,binFactor);
    veinMask = bin(veinMask,binFactor,binFactor);
    
    figure; imagesc(arteryMask); colormap gray; axis image; title('Artery')
    figure; imagesc(veinMask); colormap gray; axis image; title('Vein')

    largeVesselMask = arteryMask | veinMask;
    se = strel('disk',largeVesselBlockWidth);
    largeVesselBlock = imdilate(largeVesselMask,se);
    largeVesselBlock = bwmorph(largeVesselBlock,'fill');
    
    matFileName = [locusName(1:end-11) '.mat'];
    load(matFileName,'xCentre','yCentre');
    largeVesselBlock(yCentre - nerveBlockFactor_y : yCentre + nerveBlockFactor_y,...
                     xCentre - nerveBlockFactor_x : xCentre + nerveBlockFactor_x) = 1; % Create a mask over the optic nerve head      
    largeVesselBlock(textLabelBlock,textLabelBlock) = 1; % Create a mask over the text in the top right corner

    figure; imagesc(largeVesselBlock); colormap gray; axis image; title('Large vessel block mask')

    smallVesselMask = ~largeVesselBlock;
    smallVesselMask(intensityImage < smallVesselThreshold | largeVesselBlock) = 0;
    capImage = intensityImage;
    capImage(~smallVesselMask) = 0;
    figure; imagesc(capImage); colormap gray; axis image; title('Fundus remaining after block mask')
    
    % Save masks to disk
    save([locusName(1:end-4) '_artMask.mat'],'arteryMask')
    save([locusName(1:end-4) '_venMask.mat'],'veinMask')
    save([locusName(1:end-4) '_lrgMask.mat'],'largeVesselMask')
    save([locusName(1:end-4) '_capMask.mat'],'smallVesselMask')
    
end
