# Supplementary material for: Quantitative Spatial and Temporal Analysis of Fluorescein Angiography Dynamics in the Eye
Source: PLoS One. 2014 Nov 3;9(11):e111330. doi: 10.1371/journal.pone.0111330 (PMC4218721; doi:10.1371/journal.pone.0111330)
Supplement: File S5 — Matlab code bin.m bins an image. (M) [file pone.0111330.s006.m]

function output_allchan = bin(input,binFactorX,binFactorY)

% Bins an image binFactorY x binFactorX

[m,n,d]=size(input); %M is the original matrix

% Check that array is large enough for the desired bin factor. If not, crop
% a couple pixels as needed
if rem(n,binFactorX)
    input = input(:,1:end - rem(n,binFactorX));
end

if rem(m,binFactorY)
    input = input(1:end - rem(m,binFactorY),:);
end

[m,n,d]=size(input);

% Loop colour channels
for dd = 1:d

    output = sum( reshape(input(:,:,dd),binFactorY,[]),1 );
    output = reshape(output,m/binFactorY,[]).'; %Note transpose

    output=sum(reshape(output,binFactorX,[]),1);
    output=reshape(output,n/binFactorX,[]).'; %Note transpose

    output = output / (binFactorX * binFactorY); % scale the output
    
    output_allchan(:,:,dd) = output;
    
end
